# Supplementary material for: A Study of Soil-Borne Fusarium Wilt in Continuous Cropping Chrysanthemum Cultivar ‘Guangyu’ in Henan, China
Source: J Fungi (Basel). 2023 Dec 27;10(1):14. doi: 10.3390/jof10010014 (PMC10820174; doi:10.3390/jof10010014)
Supplement: Supplementary file 1 [file jof-10-00014-s001.zip]

Archive with 1 entries (1 files):
- jof-2742287-supplementary.pdf
